# Supplementary material for: SWCNT-Based Composite Films with High Mechanical Strength and Stretchability by Combining Inorganic-Blended Acrylic Emulsion for Various Thermoelectric Generators
Source: Nanomaterials (Basel). 2025 Dec 1;15(23):1817. doi: 10.3390/nano15231817 (PMC12693934; doi:10.3390/nano15231817)
Supplement: Supplementary file 1 [file nanomaterials-15-01817-s001.zip]

Archive with 1 entries (1 files):
- nanomaterials-4016447-supplementary.pdf
